# Supplementary material for: Fraternal twins with Phelan-McDermid syndrome not involving the SHANK3 gene: case report and literature review
Source: BMC Med Genomics. 2020 Oct 6;13:146. doi: 10.1186/s12920-020-00802-0 (PMC7539423; doi:10.1186/s12920-020-00802-0)
Supplement: Supplementary file 1 — Additional file 1: Table S1. Genes within the two probands’ deleted 22q13.31-22q13.33 segment and associated disorders, with the pLI score computed by ExAC (http://gnomad.broadinstitute.org/). [file 12920_2020_802_MOESM1_ESM.xls]

## Sheet: Sheet1
Additional Table S1 Genes within the two probands’ deleted 22q13.31-22q13.33 segment and associated disorders, with the pLI score computed by ExAC
Gene Name	Description	pLI score	OMIM	Disorder (OMIM)/inheritance
PPP6R2	Protein phosphatase 6 regulatory subunit 2	0.72	610877	-
DENND6B	DENN domain containing 6B	0.03	-	-
PLXNB2	plexin B2	0.99	604293	-
MAPK11	mitogen-activated protein kinase 11	0.47	602898	-
MAPK12	mitogen-activated protein kinase 12	0.01	602399	-
HDAC10	histone deacetylase 10	0	608544	-
TUBGCP6	tubulin gamma complex associated protein 6	0	610053	Microcephaly and chorioretinopathy, autosomal recessive, 1 (251270)/AR
SELENOO	selenoprotein O	0	607917	-
TRABD	TraB domain containing	0.93	-	-
PANX2	pannexin 2	0.01	608421	-
MOV10L1	Mov10 like RISC complex RNA helicase 1	0	605794	-
MLC1	modulator of VRAC current 1	0	605908	Megalencephalic leukoencephalopathy with subcortical cysts (604004)/AR
TTLL8	tubulin tyrosine ligase like 8	0	-	-
IL17REL	interleukin 17 receptor E like	0.33	613414	-
PIM3	Pim-3 proto-oncogene, serine/threonine kinase	0.94	610580	-
CRELD2	cysteine rich with EGF like domains 2	0	607171	-
ALG12	ALG12 alpha-1,6-mannosyltransferase	0.01	607144	Congenital disorder of glycosylation, type Ig (607143)/AR
ZBED4	zinc finger BED-type containing 4	0.99	612552	-
BRD1	bromodomain containing 1	0.99	604589	-
C22orf34	chromosome 22 open reading frame 34	0	-	-
TAFA5	TAFA chemokine like family member 5	0.31	617499	-
TBC1D22A	TBC1 domain family member 22A	0.96	616879	-
CERK	ceramide kinase	0	610307	-
GRAMD4	GRAM domain containing 4	1	613691	-
CELSR1	cadherin EGF LAG seven-pass G-type receptor 1	1	604523	-
TRMU	tRNA 5-methylaminomethyl-2-thiouridylate methyltransferase	0	610230	Liver failure, transient infantile (613070)/AR;Deafness, mitochondrial, modifier of (580000)/Mi
GTSE1	G2 and S-phase expressed 1	0	607477	-
TTC38	tetratricopeptide repeat domain 38	0	-	-
PKDREJ	polycystin family receptor for egg jelly	0	604670	-
CDPF1	cysteine rich DPF motif domain containing 1	0	-	-
PPARA	peroxisome proliferator activated receptor alpha	0.46	170998	Hyperapobetalipoproteinemia, susceptibility to
WNT7B	Wnt family member 7B	0	601967	-
ATXN10	ataxin 10	0.75	611150	Spinocerebellar ataxia 10 (603516)/AD
FBLN1	fibulin 1	0.85	135820	Synpolydactyly, 3/3'4, associated with metacarpal and metatarsal synostoses (608180)/AD
RIBC2	RIB43A domain with coiled-coils 2	0	-	-
SMC1B	structural maintenance of chromosomes 1B	0.99	608685	-
FAM118A	family with sequence similarity 118 member A	0.59	-	-
UPK3A	uroplakin 3A	0	611559	-
KIAA0930	KIAA0930	0.82	-	-
NUP50	nucleoporin 50	0.24	604646	-
PHF21B	PHD finger protein 21B	0.91	616727	-
PRR5-ARHGAP8	PRR5-ARHGAP8 readthrough	NA	-	-
ARHGAP8	Rho GTPase activating protein 8	0	609405	-
PRR5	proline rich 5	0.97	609406	-
RTL6	retrotransposon Gag like 6	0.14	-	-
Notes. NA, information not available. Genes with high pLI scores (pLI ≥ 0.9) are extremely intolerant to loss of function mutations.
