# Supplementary material for: Fraternal twins with Phelan-McDermid syndrome not involving the SHANK3 gene: case report and literature review
Source: BMC Med Genomics. 2020 Oct 6;13:146. doi: 10.1186/s12920-020-00802-0 (PMC7539423; doi:10.1186/s12920-020-00802-0)
Supplement: Supplementary file 2 — Additional file 2: Table S2. Clinical and molecular features of patients with overlapping 22q13 deletions not involving the SHANK3 gene (the probands, DECIPHER patient and previously reported patients). [file 12920_2020_802_MOESM2_ESM.xls]

## Sheet: Sheet1
Additional Table S2 Clinical and molecular features of patients with overlapping 22q13 deletions not involving the SHANK3 gene (the probands, DECIPHER patient and previously reported patients)
Phenotypic features	Our two proband's	Decipher 280973	Patient 1 Disciglio et al. [2014]	Patient 2 Disciglio et al. [2014]	Patient 3 Disciglio et al. [2014]	Patient 4 Disciglio et al. [2014]	Patient 5 Disciglio et al. [2014]	Patient 6 Disciglio et al. [2014]	Patient 7 Disciglio et al. [2014]	Patient 8 Disciglio et al. [2014]	Patient 9 Disciglio et al. [2014]	Decipher363283 Palumbo et al. [2017]	patientA Wilson et al. [2008]	patientB Wilson et al. [2008]	Patient BX Wilson et al. [2008]
Gender	F and M	F	M	F	M	F	M	F	M	M	F	M	M	F	M
Breakpoints coordinates(hg19)	44850001-50850001	42029866-48224587	42204882-48139205	41834214-45630709	43355693-49933743	42160270-45160369	42176139-47543953	42776398-48312768	44223471-46928267	43709818-50692268	43704364-49841479	45146790-48300260	42095500-45679463	42895502-47049481	42895502-47049481
Size (Mb)	6	6.19	5.93	3.8	6.578	3	5.368	5.536	2.705	6.982	6.128	3.15	3.58	4.15	4.15
Inh.	de novo	unknown	de nove	de nove	de nove	de nove	de nove	de nove	unknown	de nove	de nove	de nove	unknown	unknown	unknown
DD/ID	+	+	+	+	+	+	+	+	+	+	+	+	+	+	_
Delayed speech	+	+	NA	+	+	+	+	+	+	+	+	+	+	+	+
Hypotonia	+	_	+	_	+	_	+	+	+	+	+	+	+	+	N.R.
Macrocephaly	_	+	+	_	_	+	+	+	_	_	+	+	+	+	+
Dolichocephaly	+	_	N.R.	N.R.	N.R.	N.R.	N.R.	N.R.	_	+	N.R.	N.R.	N.R.	N.R.	N.R.
Feeding problems	+	_	+	+	+	N.R.	+	N.R.	+	+	N.R.	N.R.	N.R.	+	N.R.
Hands and feet abnormalities	Large fleshy hands and feet, fifth finger clinodactyly of the right hand and dysplastic nails	_	Bilateral broad thumb and hallux, clenched hands, flexed upper limbs	Tapered fingers,small slim hands	N.R.	N.R.	Hands soft and chubby, Feet with deep palmar creases and tapering digits, overlapping toes with very small toenails	N.R.	Fleshy hands and feets	Large and fleshy hands	Small fingernails,handheld deep folds, single transverse palmar crease, brevity of first metatarsal	Squared hands,distal placement of thumb,prominent digit pads, bilateral pes cavus	Short halluces,clinodactyly of fourth and fifth toes	N.R.	N.R.
Facial Dysmorphic features	Dolichocephaly, prominent large ears, prominent forehead,widely spaced eyes, bilateral ptosis, bulbous nasal tip, wild nasal bridge, long philtrum	Abnormal facial shape	Triangular face,frontal bossing,depressed ocular region, posteriorly rotated and low set ears,high nasal bridge,pointed chin,prominent columella,	Small nose,anteverted nostrils,	Slight asymmetry of the face, larger ear on the right side	High forehead,widow peak,supernumerary nipple	N.R.	N.R.	Persistent anterior fontanelle, chubby cheeks, frontal bossing, downslanting palpebral fissures,depressed nasal root, downward bulbous nasal tip,high palate	Epicanthal folds,large ears, frontal eminences, bulbous nose, pointed chin	Bilateral preauricular peduncles, abnormal lobes, epicanthus,	Broad nasal tip,widow's peak,abnormal position of hair whorl	Hyperteloris, exotropia, strabismu, depressed nasal bridge, small, round tip, long and prominent philtrum, large lobes, thin hypoplastic eyebrows, prominent glabella, thin upper lip	Right ptosis due to congenital right double elevator palsy, upslanting palpebral fissures	Long face
Others congenital abnormalities	Walked without a sense of direction,toe-walking, scissors gait. stereotypic behaviors	Arnold Chiari syndrome (type I) withsyringomyelia, resistant drug epilepsy	Thin corpus callosum and little layers in frontal brain region, patent foramen ovale, overgrowth ,short neck	A small pituitary gland, autism, patent ductus arteriosus, ventricular septal defect,patent foramen ovale	Slight broadening of the liquor space in the left Sylvian fissure but no major pathological findings, kidney defects	Overgrowth	Ventricular septal defect, autism	Periventricular leucomalacia	seizures, overgrowth	N.R.	Overgrowth, ventriculomegaly, dilatation of both frontal horns and thin corpus callosum, kidney defect,head deviation,inverted nipples,	Underdeveloped right kidney, seizures	Neurological scan abnormalities, overgrowth	Neurological scan abnormalities,overgrowth,seizures	N.R.
Note DD:developmental delay; ID: intellectual disability ;+: feature present;−: feature absent;N.R. :not reported;F: female;M: male
